# Supplementary material for: BMAL1/FOXA2-induced rhythmic fluctuations in IL-6 contribute to nocturnal asthma attacks
Source: Front Immunol. 2022 Nov 25;13:947067. doi: 10.3389/fimmu.2022.947067 (PMC9732258; doi:10.3389/fimmu.2022.947067)
Supplement: Supplementary Table 1 — The target sequences of shRNAs. [file Table_1.xlsx]

## Sheet: Sheet1
Table S1 The target sequences of shRNAs
shRNA	Direction	Target sequence
Bmal1 shRNA	Top strand	GATCCGTTCTAGGCACATCGTGTTATCTCGAGATAACACGATGTGCCTAGAATTTTTTG
	Bottom strand	AATTCAAAAAATTCTAGGCACATCGTGTTATCTCGAGATAACACGATGTGCCTAGAACG
Foxa2 shRNA	Top strand	GATCCGAACGGCATGAACACGTACATCTCGAGATGTACGTGTTCATGCCGTTCTTTTTTG
	Bottom strand	AATTCAAAAAAGAACGGCATGAACACGTACATCTCGAGATGTACGTGTTCATGCCGTTCG
Control shRNA	Top strand	GATCCGTTCTCCGAACGTGTCACGTAATTCAAGAGATTACGTGACACGTTCGGAGAATTTTTTC
	Bottom strand	AATTGAAAAAATTCTCCGAACGTGTCACGTAATCTCTTGAATTACGTGACACGTTCGGAGAACG
