# Supplementary material for: BMAL1/FOXA2-induced rhythmic fluctuations in IL-6 contribute to nocturnal asthma attacks
Source: Front Immunol. 2022 Nov 25;13:947067. doi: 10.3389/fimmu.2022.947067 (PMC9732258; doi:10.3389/fimmu.2022.947067)
Supplement: Supplementary Table 2 — Sequences of primers used. [file Table_2.xlsx]

## Sheet: Sheet1
Table S1. Sequences of primers used
Target gene	Forward	Reverse
mBMAL1	ACAGTCAGATTGAAAAGAGGCG	GCCATCCTTAGCACGGTGAG
mCLOCK	AGGCTATTTGCCATTTGAAGTCT	GCTCGTGACATTTTGCCAGATTT
mCRY1	CAGACTCTCGTCAGCAAGATG	CAAACGTGTAAGTGCCTCAGT
mCRY2	TGGGCATCAACCGATGGAG	CCCATTCCTTGAACAGCCTTG
mPER1	TGAAGCAAGACCGGGAGAG	CACACACGCCATCACATCAA
mPER2	CACTTGCCTCCGAAATAA	ACTACTGCCTCTGGACTGG
mNR1D1	TTTTTCGCCGGAGCATCCAA	ATCTCGGCAAGCATCCGTTG
mIL-4	TGAACGAGGTCACAGGAGAAGGG	AGGCATCGAAAAGCCCGAAAGAG
mIL-5	CCCATGAGCACAGTGGTGAAAGAG	AACTGCCTCGTCCTCCGTCTC
mIL-6	TCTATACCACTTCACAAGTCGGA	GAATTGCCATTGCACAACTCTTT
mIL-13	CTCTTGCTTGCCTTGGTGGTCTC	CCGTGGCGAAACAGTTGCTTTG
mTNF-a	GCGACGTGGAACTGGCAGAAG	GTGGTTTGTGAGTGTGAGGGTCTG
mFOXA2	ATCCGCCACTCTCTCTCCTT	CAGTGCCAGTTGCTTCTCAC
mβ-actin	GGCTGTATTCCCCTCCATCG	CCAGTTGGTAACAATGCCATGT
hBMAL1	GTACCAACATGCAACGCAAT	CTCGGTCACATCCTACGACA
hCLOCK	GATGGGTTGGTGGAAGAAGA	AGGTTTCCAGTCCTGTCGAA
hCRY1	GGAGGGTTGGATTCATCATC	CAACAGGGCAATAGCAGTGA
hCRY2	GGGTCCGGGTATTTGATGAG	GCTTTCAATTTGGGCAGGTA
hPER1	CCAGCACCACTAAGCGTAAA	CACCACACTCTCCGCCTTAT
hPER2	TCCAGGATGTGGATGAAAGG	ACCGAATGGGAGAATAGTCG
hNR1D1	CTCAACGTCCAACCCTTCTG	CGGTCATTCAAACTGGACCT
hIL-4	CAGCCTCACAGAGCAGAAGA	GTTTCAGGAATCGGATCAGC
hIL-5	CGTTTCAGAGCCATGAGGAT	TTGGCTATCAGCAGAGTTCG
hIL-6	TACCCCCAGGAGAAGATTCC	TTTTCTGCCAGTGCCTCTTT
hIL-13	GTGGCCCAGTTTGTAAAGGA	AGGTCGGCTAGGCTGAAGAC
hTNF-a	CCCAGGGACCTCTCTCTAATC	TGAGGTACAGGCCCTCTGAT
hFOXA2	CCCACAAAATGGACCTCAAG	GGGAGTACACCCCCTGGTA
hβ-actin	CCAACCGCGAGAAGATGA	CCAGAGGCGTACAGGGATAG
