# Supplementary material for: BMAL1/FOXA2-induced rhythmic fluctuations in IL-6 contribute to nocturnal asthma attacks
Source: Front Immunol. 2022 Nov 25;13:947067. doi: 10.3389/fimmu.2022.947067 (PMC9732258; doi:10.3389/fimmu.2022.947067)
Supplement: Supplementary Table 3 — Pearson’s correlation coefficient for the concentrations of circadian clock genes and inflammatory cytokines in the mice lung tissues. Pearson’s correlation coefficient was used to measure the strength of the relationship between the two variables. *p < 0.05, **p < 0.01. [file Table_3.xlsx]

## Sheet: Sheet1
Table S3.Pearson’s correlation coefficient for the concentrations of circadian clock genes and inflammatory cytokines in the mice lung tissues
Variable	IL-4		IL-6		IL-5		IL-13		TNF-α
	r	p	r	p	r	p	r	p	r	p
CLOCK	-0.116	0.501	0.617	0.001**	0.173	0.312	-0.066	0.703	0.583	0.001**
CRY1	-0.0165	0.924	0.718	0.001**	0.219	0.199	-0.044	0.798	0.526	0.001**
CRY2	0.05	0.77	0.534	0.001**	0.447	0.006**	0.382	0.022*	0.542	0.001**
PER1	-0.1302	0.4492	0.424	0.046*	0.298	0.077	0.06	0.729	0.122	0.478
PER2	-0.124	0.469	0.109	0.528	0.307	0.069	-0.059	0.733	0.057	0.739
NR1D1	-0.027	0.881	0.422	0.013*	0.223	0.191	0.228	0.196	0.523	0.002**
