# Supplementary material for: BMAL1/FOXA2-induced rhythmic fluctuations in IL-6 contribute to nocturnal asthma attacks
Source: Front Immunol. 2022 Nov 25;13:947067. doi: 10.3389/fimmu.2022.947067 (PMC9732258; doi:10.3389/fimmu.2022.947067)
Supplement: Supplementary Table 4 — Pearson’s correlation coefficient for the concentrations of circadian clock genes and inflammatory cytokines in 16HBE cells in response to serum shock synchronisation. Pearson’s correlation coefficient was used to measure the strength of the relationship between the two variables. *p < 0.05, **p < 0.01. [file Table_4.xlsx]

## Sheet: Sheet1
Table S4. Pearson’s correlation coefficient for the concentrations of circadian clock genes and inflammatory cytokines in 16HBE cells in response to serum shock synchronisation.
	IL-4		IL-6		IL-5		IL-13		TNF-α
	r	p	r	p	r	p	r	p	r	p
CLOCK	0.403	0.194	0.719	0.008**	-0.22	0.492	-0.215	0.502	0.688	0.013*
CRY1	-0.054	0.868	0.586	0.045*	-0.07	0.829	-0.476	0.118	0.35	0.266
CRY2	0.414	0.181	0.718	0.009**	0.178	0.58	-0.282	0.375	0.618	0.032*
PER1	-0.036	0.912	0.32	0.311	-0.424	0.17	0.071	0.827	0.077	0.811
PER2	0.575	0.051	0.717	0.009**	0.173	0.591	-0.234	0.464	0.744	0.006**
NR1D1	0.543	0.068	0.809	0.001**	0.196	0.542	-0.205	0.523	0.933	0.001**
