# Supplementary material for: BMAL1/FOXA2-induced rhythmic fluctuations in IL-6 contribute to nocturnal asthma attacks
Source: Front Immunol. 2022 Nov 25;13:947067. doi: 10.3389/fimmu.2022.947067 (PMC9732258; doi:10.3389/fimmu.2022.947067)
Supplement: Supplementary Table 5 — Pearson’s correlation coefficient for the concentrations of circadian clock genes and inflammatory cytokines in BMAL1 knockdown 16HBE cells in response to serum shock synchronisation. Pearson’s correlation coefficient was used to measure the strength of the relationship between the two variables. *p < 0.05, **p < 0.01. [file Table_5.xlsx]

## Sheet: Sheet1
Table S5. Pearson’s correlation coefficient for the concentrations of circadian clock genes and inflammatory cytokines in BMAL1 knockdown 16HBE cells in response to serum shock synchronisation.
	IL-4		IL-6		IL-5		IL-13		TNF-α
	r	p	r	p	r	p	r	p	r	p
CLOCK	0.437	0.201	0.316	0.317	0.469	0.125	0.324	0.305	0.715	0.009**
CRY1	0.242	0.449	-0.152	0.636	-0.167	0.605	-0.13	0.687	0.147	0.649
CRY2	0.311	0.476	0.646	0.023*	0.472	0.122	0.463	0.13	0.518	0.084
PER1	0.102	0.752	0.093	0.775	-0.239	0.455	-0.148	0.645	0.008	0.98
PER2	0.473	0.114	0.607	0.036*	0.323	0.306	0.45	0.154	0.77	0.003**
NR1D1	0.3558	0.253	0.11	0.734	0.375	0.23	0.357	0.255	0.496	0.101
